# Supplementary material for: Crystal Violet Selectively Detects Aβ Oligomers but Not Fibrils In Vitro and in Alzheimer’s Disease Brain Tissue
Source: Biomolecules. 2024 May 23;14(6):615. doi: 10.3390/biom14060615 (PMC11201545; doi:10.3390/biom14060615)
Supplement: Supplementary file 1 [file biomolecules-14-00615-s001.zip]

Archive with 2 entries (2 files):
- biomolecules-2963107-supplementary.pdf
- Supplemental Video S1.avi
